# Supplementary material for: Efficacy of Flash Glucose Monitoring in Type 1 and Type 2 Diabetes: A Systematic Review and Meta-Analysis of Randomised Controlled Trials
Source: Front Clin Diabetes Healthc. 2022 Feb 22;3:849725. doi: 10.3389/fcdhc.2022.849725 (PMC10012125; doi:10.3389/fcdhc.2022.849725)
Supplement: Supplementary file 1 [file DataSheet_1.zip]

Archive with 2 entries (2 files):
- Supplementary material.docx
- __MACOSX/._Supplementary material.docx
